# Supplementary material for: ST Elevation Sonification of a 12-Lead ECG for the Assessment, Diagnosis, and Monitoring of ST Elevation Myocardial Infarction
Source: Sensors (Basel). 2025 Jul 12;25(14):4373. doi: 10.3390/s25144373 (PMC12299781; doi:10.3390/s25144373)
Supplement: Supplementary file 1 [file sensors-25-04373-s001.zip]

Archive with 107 entries (101 files):
- supplementary-material/
- __MACOSX/._supplementary-material
- supplementary-material/S2-AudioFiles-Design2/
- __MACOSX/supplementary-material/._S2-AudioFiles-Design2
- supplementary-material/.DS_Store
- __MACOSX/supplementary-material/._.DS_Store
- supplementary-material/S4-SourceCode-Python/
- supplementary-material/S1-AudioFiles-Design1/
- __MACOSX/supplementary-material/._S1-AudioFiles-Design1
- supplementary-material/S3-AudioFiles-Design3/
- __MACOSX/supplementary-material/._S3-AudioFiles-Design3
- supplementary-material/S2-AudioFiles-Design2/S2-musicalphrase-anterior-moderate.mp3
- __MACOSX/supplementary-material/S2-AudioFiles-Design2/._S2-musicalphrase-anterior-moderate.mp3
- supplementary-material/S2-AudioFiles-Design2/S2-musicalphrase-anterior-severe.mp3
- __MACOSX/supplementary-material/S2-AudioFiles-Design2/._S2-musicalphrase-anterior-severe.mp3
- supplementary-material/S2-AudioFiles-Design2/S2-musicalphrase-anterior-weak.mp3
- __MACOSX/supplementary-material/S2-AudioFiles-Design2/._S2-musicalphrase-anterior-weak.mp3
- supplementary-material/S2-AudioFiles-Design2/S2-musicalphrase-inferior-weak.mp3
- __MACOSX/supplementary-material/S2-AudioFiles-Design2/._S2-musicalphrase-inferior-weak.mp3
- supplementary-material/S2-AudioFiles-Design2/S2-musicalphrase-inferior-moderate.mp3
- __MACOSX/supplementary-material/S2-AudioFiles-Design2/._S2-musicalphrase-inferior-moderate.mp3
- supplementary-material/S2-AudioFiles-Design2/S2-musicalphrase-inferior-severe.mp3
- __MACOSX/supplementary-material/S2-AudioFiles-Design2/._S2-musicalphrase-inferior-severe.mp3
- supplementary-material/S4-SourceCode-Python/STElevationSonification-GroupLeadScans-5state-mapping.ipynb
- supplementary-material/S4-SourceCode-Python/.DS_Store
- __MACOSX/supplementary-material/S4-SourceCode-Python/._.DS_Store
- supplementary-material/S4-SourceCode-Python/STElevationSonification-GroupLeadScans-5state-mapping.pdf
- __MACOSX/supplementary-material/S4-SourceCode-Python/._STElevationSonification-GroupLeadScans-5state-mapping.pdf
- supplementary-material/S4-SourceCode-Python/sounds/
- supplementary-material/S1-AudioFiles-Design1/S1-2-percussion-all-six-conditions.mp3
- __MACOSX/supplementary-material/S1-AudioFiles-Design1/._S1-2-percussion-all-six-conditions.mp3
- supplementary-material/S1-AudioFiles-Design1/S1-1-a-all-six-conditions.mp3
- __MACOSX/supplementary-material/S1-AudioFiles-Design1/._S1-1-a-all-six-conditions.mp3
- supplementary-material/S1-AudioFiles-Design1/S1-1-b-all-six-conditions.mp3
- __MACOSX/supplementary-material/S1-AudioFiles-Design1/._S1-1-b-all-six-conditions.mp3
- supplementary-material/S1-AudioFiles-Design1/S1-3-vowels-all-six-conditions.mp3
- __MACOSX/supplementary-material/S1-AudioFiles-Design1/._S1-3-vowels-all-six-conditions.mp3
- supplementary-material/S3-AudioFiles-Design3/S3.11_mode=diatonic_case='inferior moderate'_dt=0.12_stride=8_separation=2.mp3
- __MACOSX/supplementary-material/S3-AudioFiles-Design3/._S3.11_mode=diatonic_case='inferior moderate'_dt=0.12_stride=8_separation=2.mp3
- supplementary-material/S3-AudioFiles-Design3/S3.14_mode=5_case='anterior moderate'_dt=0.12_stride=8_separation=2.mp3
- __MACOSX/supplementary-material/S3-AudioFiles-Design3/._S3.14_mode=5_case='anterior moderate'_dt=0.12_stride=8_separation=2.mp3
- supplementary-material/S3-AudioFiles-Design3/S3.23_mode=5dis_case='inferior moderate'_dt=0.12_stride=8_separation=2.mp3
- __MACOSX/supplementary-material/S3-AudioFiles-Design3/._S3.23_mode=5dis_case='inferior moderate'_dt=0.12_stride=8_separation=2.mp3
- supplementary-material/S3-AudioFiles-Design3/S3.01_mode=chromatic_case='anterior weak'_dt=0.12_stride=8_separation=2.mp3
- __MACOSX/supplementary-material/S3-AudioFiles-Design3/._S3.01_mode=chromatic_case='anterior weak'_dt=0.12_stride=8_separation=2.mp3
- supplementary-material/S3-AudioFiles-Design3/S3.28_mode=tristate_case='inferior weak'_dt=0.12_stride=8_separation=2.mp3
- __MACOSX/supplementary-material/S3-AudioFiles-Design3/._S3.28_mode=tristate_case='inferior weak'_dt=0.12_stride=8_separation=2.mp3
- supplementary-material/S3-AudioFiles-Design3/S3.06_mode=chromatic_case='inferior severe'_dt=0.12_stride=8_separation=2.mp3
- __MACOSX/supplementary-material/S3-AudioFiles-Design3/._S3.06_mode=chromatic_case='inferior severe'_dt=0.12_stride=8_separation=2.mp3
- supplementary-material/S3-AudioFiles-Design3/S3.25_mode=tristate_case='anterior weak'_dt=0.12_stride=8_separation=2.mp3
- __MACOSX/supplementary-material/S3-AudioFiles-Design3/._S3.25_mode=tristate_case='anterior weak'_dt=0.12_stride=8_separation=2.mp3
- supplementary-material/S3-AudioFiles-Design3/S3.33_mode=5dis_case='inferior moderate'_dt=0.08_stride=4_separation=1.mp3
- __MACOSX/supplementary-material/S3-AudioFiles-Design3/._S3.33_mode=5dis_case='inferior moderate'_dt=0.08_stride=4_separation=1.mp3
- supplementary-material/S3-AudioFiles-Design3/S3.29_mode=tristate_case='inferior moderate'_dt=0.12_stride=8_separation=2.mp3
- __MACOSX/supplementary-material/S3-AudioFiles-Design3/._S3.29_mode=tristate_case='inferior moderate'_dt=0.12_stride=8_separation=2.mp3
- supplementary-material/S3-AudioFiles-Design3/S3.19_mode=5dis_case='anterior weak'_dt=0.12_stride=8_separation=2.mp3
- __MACOSX/supplementary-material/S3-AudioFiles-Design3/._S3.19_mode=5dis_case='anterior weak'_dt=0.12_stride=8_separation=2.mp3
- supplementary-material/S3-AudioFiles-Design3/S3.13_mode=5_case='anterior weak'_dt=0.12_stride=8_separation=2.mp3
- __MACOSX/supplementary-material/S3-AudioFiles-Design3/._S3.13_mode=5_case='anterior weak'_dt=0.12_stride=8_separation=2.mp3
- supplementary-material/S3-AudioFiles-Design3/S3.20_mode=5dis_case='anterior moderate'_dt=0.12_stride=8_separation=2.mp3
- __MACOSX/supplementary-material/S3-AudioFiles-Design3/._S3.20_mode=5dis_case='anterior moderate'_dt=0.12_stride=8_separation=2.mp3
- supplementary-material/S3-AudioFiles-Design3/S3.05_mode=chromatic_case='inferior moderate'_dt=0.12_stride=8_separation=2.mp3
- __MACOSX/supplementary-material/S3-AudioFiles-Design3/._S3.05_mode=chromatic_case='inferior moderate'_dt=0.12_stride=8_separation=2.mp3
- supplementary-material/S3-AudioFiles-Design3/S3.26_mode=tristate_case='anterior moderate'_dt=0.12_stride=8_separation=2.mp3
- __MACOSX/supplementary-material/S3-AudioFiles-Design3/._S3.26_mode=tristate_case='anterior moderate'_dt=0.12_stride=8_separation=2.mp3
- supplementary-material/S3-AudioFiles-Design3/S3.31_mode=chromatic_case='inferior moderate'_dt=0.08_stride=4_separation=1.mp3
- __MACOSX/supplementary-material/S3-AudioFiles-Design3/._S3.31_mode=chromatic_case='inferior moderate'_dt=0.08_stride=4_separation=1.mp3
- supplementary-material/S3-AudioFiles-Design3/S3.30_mode=tristate_case='inferior severe'_dt=0.12_stride=8_separation=2.mp3
- __MACOSX/supplementary-material/S3-AudioFiles-Design3/._S3.30_mode=tristate_case='inferior severe'_dt=0.12_stride=8_separation=2.mp3
- supplementary-material/S3-AudioFiles-Design3/S3.21_mode=5dis_case='anterior severe'_dt=0.12_stride=8_separation=2.mp3
- __MACOSX/supplementary-material/S3-AudioFiles-Design3/._S3.21_mode=5dis_case='anterior severe'_dt=0.12_stride=8_separation=2.mp3
- supplementary-material/S3-AudioFiles-Design3/S3.17_mode=5_case='inferior moderate'_dt=0.12_stride=8_separation=2.mp3
- __MACOSX/supplementary-material/S3-AudioFiles-Design3/._S3.17_mode=5_case='inferior moderate'_dt=0.12_stride=8_separation=2.mp3
- supplementary-material/S3-AudioFiles-Design3/S3.27_mode=tristate_case='anterior severe'_dt=0.12_stride=8_separation=2.mp3
- __MACOSX/supplementary-material/S3-AudioFiles-Design3/._S3.27_mode=tristate_case='anterior severe'_dt=0.12_stride=8_separation=2.mp3
- supplementary-material/S3-AudioFiles-Design3/S3.03_mode=chromatic_case='anterior severe'_dt=0.12_stride=8_separation=2.mp3
- __MACOSX/supplementary-material/S3-AudioFiles-Design3/._S3.03_mode=chromatic_case='anterior severe'_dt=0.12_stride=8_separation=2.mp3
- supplementary-material/S3-AudioFiles-Design3/S3.16_mode=5_case='inferior weak'_dt=0.12_stride=8_separation=2.mp3
- __MACOSX/supplementary-material/S3-AudioFiles-Design3/._S3.16_mode=5_case='inferior weak'_dt=0.12_stride=8_separation=2.mp3
- supplementary-material/S3-AudioFiles-Design3/S3.07_mode=diatonic_case='anterior weak'_dt=0.12_stride=8_separation=2.mp3
- __MACOSX/supplementary-material/S3-AudioFiles-Design3/._S3.07_mode=diatonic_case='anterior weak'_dt=0.12_stride=8_separation=2.mp3
- supplementary-material/S3-AudioFiles-Design3/S3.32_mode=diatonic_case='inferior moderate'_dt=0.08_stride=4_separation=1.mp3
- __MACOSX/supplementary-material/S3-AudioFiles-Design3/._S3.32_mode=diatonic_case='inferior moderate'_dt=0.08_stride=4_separation=1.mp3
- supplementary-material/S3-AudioFiles-Design3/S3.10_mode=diatonic_case='inferior weak'_dt=0.12_stride=8_separation=2.mp3
- __MACOSX/supplementary-material/S3-AudioFiles-Design3/._S3.10_mode=diatonic_case='inferior weak'_dt=0.12_stride=8_separation=2.mp3
- supplementary-material/S3-AudioFiles-Design3/S3.02_mode=chromatic_case='anterior moderate'_dt=0.12_stride=8_separation=2.mp3
- __MACOSX/supplementary-material/S3-AudioFiles-Design3/._S3.02_mode=chromatic_case='anterior moderate'_dt=0.12_stride=8_separation=2.mp3
- supplementary-material/S3-AudioFiles-Design3/S3.04_mode=chromatic_case='inferior weak'_dt=0.12_stride=8_separation=2.mp3
- __MACOSX/supplementary-material/S3-AudioFiles-Design3/._S3.04_mode=chromatic_case='inferior weak'_dt=0.12_stride=8_separation=2.mp3
- supplementary-material/S3-AudioFiles-Design3/S3.22_mode=5dis_case='inferior weak'_dt=0.12_stride=8_separation=2.mp3
- __MACOSX/supplementary-material/S3-AudioFiles-Design3/._S3.22_mode=5dis_case='inferior weak'_dt=0.12_stride=8_separation=2.mp3
- supplementary-material/S3-AudioFiles-Design3/S3.34_mode=5_case='inferior moderate'_dt=0.04_stride=3_separation=1.mp3
- __MACOSX/supplementary-material/S3-AudioFiles-Design3/._S3.34_mode=5_case='inferior moderate'_dt=0.04_stride=3_separation=1.mp3
- supplementary-material/S3-AudioFiles-Design3/S3.18_mode=5_case='inferior severe'_dt=0.12_stride=8_separation=2.mp3
- __MACOSX/supplementary-material/S3-AudioFiles-Design3/._S3.18_mode=5_case='inferior severe'_dt=0.12_stride=8_separation=2.mp3
- supplementary-material/S3-AudioFiles-Design3/S3.09_mode=diatonic_case='anterior severe'_dt=0.12_stride=8_separation=2.mp3
- __MACOSX/supplementary-material/S3-AudioFiles-Design3/._S3.09_mode=diatonic_case='anterior severe'_dt=0.12_stride=8_separation=2.mp3
- supplementary-material/S3-AudioFiles-Design3/S3.24_mode=5dis_case='inferior severe'_dt=0.12_stride=8_separation=2.mp3
- __MACOSX/supplementary-material/S3-AudioFiles-Design3/._S3.24_mode=5dis_case='inferior severe'_dt=0.12_stride=8_separation=2.mp3
- supplementary-material/S3-AudioFiles-Design3/S3.15_mode=5_case='anterior severe'_dt=0.12_stride=8_separation=2.mp3
- __MACOSX/supplementary-material/S3-AudioFiles-Design3/._S3.15_mode=5_case='anterior severe'_dt=0.12_stride=8_separation=2.mp3
- supplementary-material/S3-AudioFiles-Design3/S3.12_mode=diatonic_case='inferior severe'_dt=0.12_stride=8_separation=2.mp3
- __MACOSX/supplementary-material/S3-AudioFiles-Design3/._S3.12_mode=diatonic_case='inferior severe'_dt=0.12_stride=8_separation=2.mp3
- supplementary-material/S3-AudioFiles-Design3/S3.08_mode=diatonic_case='anterior moderate'_dt=0.12_stride=8_separation=2.mp3
- __MACOSX/supplementary-material/S3-AudioFiles-Design3/._S3.08_mode=diatonic_case='anterior moderate'_dt=0.12_stride=8_separation=2.mp3
- supplementary-material/S4-SourceCode-Python/sounds/QRStone.wav
- __MACOSX/supplementary-material/S4-SourceCode-Python/sounds/._QRStone.wav
